# Supplementary material for: Segregation of Regulatory Polymorphisms with Effects on the Gluteus Medius Transcriptome in a Purebred Pig Population
Source: PLoS One. 2012 Apr 24;7(4):e35583. doi: 10.1371/journal.pone.0035583 (PMC3335821; doi:10.1371/journal.pone.0035583)
Supplement: Table S1 — Genome-wide significant eQTL with high quality target probes: eQTL peaks, target gene locations, flanking markers, confidence intervals, distances from the closest marker, and classification as cis -/ trans - eQTL. (XLS) [file pone.0035583.s001.xls]

## Sheet: Sheet1
Target probe - gene		eQTL location		Target gene location				Flanker markers location							cis- / trans- acting eQTL
								Marker 1		Marker 2		Confidence	Distance from	Target gene
Affymetrix probe	Associated gene name	Chromosome	Position (cM)	Chromosome	Position (cM)	Gene Start (bp)	Gene End (bp)	Chromosome	Position (cM)	Chromosome	Position (cM)	Confidence interval (cM)	the closest marker (cM)	falls within the interval?
Ssc.19060.1.A1_at	CNKSR3	SSC01	0	SSC01	13.0953	13095284	13138196	SSC01	0	SSC01	16.4	16.4	0	Yes	cis-
Ssc.2441.1.S1_at	SLC3A1	SSC01	0	SSC03	89.5367	89536750	89563047	SSC01	0	SSC01	16.4	16.4	0	No	trans-
Ssc.4949.2.S1_a_at	TBP	SSC01	4	SSC01	5.4257	5425698	5425709	SSC01	0	SSC01	16.4	16.4	4	Yes	cis-
Ssc.30862.1.S1_a_at	DNAJB9	SSC01	4	SSC18	35.8198	35819833	35823678	SSC01	0	SSC01	16.4	16.4	4	No	trans-
Ssc.30862.1.S1_at	DNAJB9	SSC01	4	SSC18	35.8198	35819833	35823678	SSC01	0	SSC01	16.4	16.4	4	No	trans-
Ssc.31100.1.A1_at	STAMBP	SSC01	6	SSC03	63.6988	63698796	63728520	SSC01	0	SSC01	16.4	16.4	6	No	trans-
Ssc.7735.1.S1_at	ARPC1A	SSC01	8	SSC03	5.45389	5453886	5613296	SSC01	0	SSC01	16.4	16.4	8	No	trans-
Ssc.24142.2.A1_s_at	CXXC5	SSC01	8	SSC02	128.56	128559980	128562712	SSC01	0	SSC01	16.4	16.4	8	No	trans-
Ssc.1781.1.A1_at	RBM25	SSC01	8	SSC07	104.173	104172906	104233602	SSC01	0	SSC01	16.4	16.4	8	No	trans-
Ssc.26144.1.S1_at	WDR70	SSC01	8	SSC16	20.1053	20105325	20294858	SSC01	0	SSC01	16.4	16.4	8	No	trans-
Ssc.21832.1.S1_at	MYO6	SSC01	10	SSC01	4.96677	4966774	5136736	SSC01	0	SSC01	16.4	16.4	6.4	Yes	cis-
Ssc.12229.1.S1_at	CKS2	SSC01	10	SSC14	1.10219	1102193	1107817	SSC01	0	SSC01	16.4	16.4	6.4	No	trans-
Ssc.13400.1.S1_at	CLDND1	SSC01	10	SSC13	118.617	118617372	118624795	SSC01	0	SSC01	16.4	16.4	6.4	No	trans-
Ssc.3298.1.A1_at	IGFBP5	SSC01	10	SSC15	112.017	112017411	112019845	SSC01	0	SSC01	16.4	16.4	6.4	No	trans-
Ssc.30176.1.A1_at	G3BP1	SSC01	12	SSC16	68.4373	68437294	68453098	SSC01	0	SSC01	16.4	16.4	4.4	No	trans-
Ssc.13186.1.S1_at	CDK7	SSC01	14	SSC16	44.7311	44731126	44757008	SSC01	0	SSC01	16.4	16.4	2.4	No	trans-
Ssc.29048.1.S1_a_at	SF1	SSC01	14	SSC02	5.79216	5792161	5805583	SSC01	0	SSC01	16.4	16.4	2.4	No	trans-
Ssc.13404.1.A1_at	WDR75	SSC01	14	SSC15	88.2828	88282774	88325496	SSC01	0	SSC01	16.4	16.4	2.4	No	trans-
Ssc.15800.1.S1_at	IGFBP5	SSC01	16	SSC15	112.017	112017411	112019845	SSC01	0	SSC01	16.4	16.4	0.4	No	trans-
Ssc.14224.1.A1_at	MAFF	SSC01	16	SSC05	6.04455	6044552	6045625	SSC01	0	SSC01	16.4	16.4	0.4	No	trans-
Ssc.20740.1.S1_at	PPP1R9B	SSC01	18	SSC12	24.7273	24727275	24742760	SSC01	16.4	SSC01	58.1	41.7	1.6	No	trans-
Ssc.18155.3.S1_at	PLRG1	SSC01	20	SSC08	63.9748	63974808	63991046	SSC01	16.4	SSC01	58.1	41.7	3.6	No	trans-
Ssc.15239.1.S1_at	DBT	SSC01	22	SSC04	122.75	122750420	122786920	SSC01	16.4	SSC01	58.1	41.7	5.6	No	trans-
Ssc.14544.1.S1_at	FBP	SSC01	22	SSC06	25.897	25896988	25897051	SSC01	16.4	SSC01	58.1	41.7	5.6	No	trans-
Ssc.16366.1.S1_at	RND3	SSC01	22	SSC15	8.73664	8736645	8844314	SSC01	16.4	SSC01	58.1	41.7	5.6	No	trans-
Ssc.25111.1.A1_at	SBNO1	SSC01	22	SSC14	29.6133	29613340	29669235	SSC01	16.4	SSC01	58.1	41.7	5.6	No	trans-
Ssc.30922.1.A1_at	SNX14	SSC01	28	SSC01	56.9073	56907308	56993302	SSC01	16.4	SSC01	58.1	41.7	11.6	Yes	cis-
Ssc.7563.1.A1_at	SRGN	SSC01	28	SSC14	75.3295	75329507	75346802	SSC01	16.4	SSC01	58.1	41.7	11.6	No	trans-
Ssc.2478.1.S1_at	PPP1R3B	SSC01	34	SSC15	53.0947	53094713	53095567	SSC01	16.4	SSC01	58.1	41.7	17.6	No	trans-
Ssc.24428.1.A1_at	DNM1L	SSC01	38	SSC05	40.733	40733031	40761852	SSC01	16.4	SSC01	58.1	41.7	20.1	No	trans-
Ssc.11364.1.S1_at	FIG4	SSC01	40	SSC01	56.924	56923960	56010583	SSC01	16.4	SSC01	58.1	41.7	18.1	Yes	cis-
Ssc.3210.1.A1_at	EIF4A2	SSC01	44	SSC13	94.181	94180998	94187232	SSC01	16.4	SSC01	58.1	41.7	14.1	No	trans-
Ssc.18033.1.A1_at	ODF2L	SSC01	44	SSC04	134.85	134850258	134871525	SSC01	16.4	SSC01	58.1	41.7	14.1	No	trans-
Ssc.27680.1.S1_at	NEDD4L	SSC01	64	SSC01	93.3775	93377480	93418181	SSC01	60.2	SSC01	93.9	33.7	3.8	Yes	cis-
Ssc.17423.1.S1_at	YWHAZ	SSC01	68	SSC04	36.3806	36380559	36407373	SSC01	60.2	SSC01	93.9	33.7	7.8	No	trans-
Ssc.1959.1.S1_at	MMP1	SSC02	0	SSC09	33.0147	33014658	33048629	SSC02	0	SSC02	9.8	9.8	0	No	trans-
AFFX-PheX-5_at	MDM2	SSC02	18	SSC05	32.3093	32309302	32339201	SSC02	9.8	SSC02	66.1	56.3	8.2	No	trans-
Ssc.26692.1.A1_at	MED7	SSC02	18	SSC16	63.8015	63801506	63807759	SSC02	9.8	SSC02	66.1	56.3	8.2	No	trans-
AFFX-LysX-5_at	CAV2	SSC02	24	SSC18	28.4845	28484473	28492739	SSC02	9.8	SSC02	66.1	56.3	14.2	No	trans-
Ssc.3106.1.S1_at	CALR	SSC02	28	SSC02	56.2857	56285653	56289452	SSC02	9.8	SSC02	66.1	56.3	18.2	Yes	cis-
Ssc.26917.1.A1_at	SCD	SSC02	32	SSC14	116.331	116330565	116346795	SSC02	9.8	SSC02	66.1	56.3	22.2	No	trans-
Ssc.25833.1.S1_at	TMEM111	SSC02	38	SSC13	55.4055	55405473	55425524	SSC02	9.8	SSC02	66.1	56.3	28.1	No	trans-
Ssc.8959.1.A1_at	MMP9	SSC02	48	SSC17	50.2416	50241605	50248663	SSC02	9.8	SSC02	66.1	56.3	18.1	No	trans-
Ssc.26358.3.S1_at	CORO1C	SSC02	56	SSC14	42.3217	42321730	42402815	SSC02	9.8	SSC02	66.1	56.3	10.1	No	trans-
Ssc.29647.1.A1_at	LPIN2	SSC02	66	SSC06	71.0713	71071291	71098689	SSC02	9.8	SSC02	66.1	56.3	0.1	No	trans-
Ssc.15332.1.S1_at	FAM46A	SSC02	90	SSC01	89.3482	89348203	89351200	SSC02	77.9	SSC02	123	45.1	12.1	No	trans-
Ssc.2156.1.S1_at	NFE2L1	SSC02	92	SSC12	21.7248	21724827	21730258	SSC02	77.9	SSC02	123	45.1	14.1	No	trans-
Ssc.4665.1.S1_at	THNSL2	SSC02	98	SSC03	52.6429	52642854	52647908	SSC02	77.9	SSC02	123	45.1	20.1	No	trans-
Ssc.24179.1.A1_at	ARF3	SSC02	106	SSC05	13.5312	13531196	13616993	SSC02	77.9	SSC02	123	45.1	17	No	trans-
Ssc.30751.2.S1_at	ARMCX3	SSC02	108	SSCX	80.9742	80974172	80975308	SSC02	77.9	SSC02	123	45.1	15	No	trans-
Ssc.26484.1.A1_at	STAT2	SSC02	108	SSC05	20.7232	20723188	20737703	SSC02	77.9	SSC02	123	45.1	15	No	trans-
Ssc.29056.1.S1_at	WDR43	SSC02	116	SSC03	103.277	103276871	103292188	SSC02	77.9	SSC02	123	45.1	7	No	trans-
Ssc.28435.1.A1_at	EHD1	SSC02	122	SSC02	95.6992	95699171	95726031	SSC02	77.9	SSC02	123.2	45.3	1.2	Yes	cis-
Ssc.18475.1.S1_at	ACOT6	SSC02	122	SSC07	105.003	105002659	105008378	SSC02	77.9	SSC02	123	45.1	1	No	trans-
Ssc.29759.1.S1_at	C10orf28	SSC02	122	SSC14	114.231	114230784	114269355	SSC02	77.9	SSC02	123	45.1	1	No	trans-
Ssc.1973.2.S1_at	UFD1L	SSC02	122	SSC14	52.2253	52225295	52244454	SSC02	77.9	SSC02	123	45.1	1	No	trans-
Ssc.19647.1.A1_at	ADCK2	SSC03	0	SSC18	7.53962	7539622	7557943	SSC03	0	SSC03	6	6	0	No	trans-
Ssc.1017.1.S1_at	MXRA5	SSC03	0	SSCX	125.485	125485218	125505932	SSC03	0	SSC03	6	6	0	No	trans-
Ssc.8107.1.A1_at	PRKAA1	SSC03	0	SSC16	23.1267	23126720	23134109	SSC03	0	SSC03	6	6	0	No	trans-
Ssc.29388.1.A1_at	SAR1B	SSC03	0	SSC02	124.65	124650368	124675802	SSC03	0	SSC03	6	6	0	No	trans-
Ssc.1450.1.S1_at	SRM	SSC03	0	SSC06	48.0242	48024205	48027317	SSC03	0	SSC03	6	6	0	No	trans-
Ssc.27574.1.S1_at	LTBR	SSC03	4	SSC05	60.29	60290018	60296804	SSC03	0	SSC03	6	6	4	No	trans-
Ssc.5105.2.S1_a_at	GPRC5B	SSC03	6	SSC03	23.5909	23590923	23604867	SSC03	6	SSC03	42.3	36.3	0	Yes	cis-
Ssc.5154.1.A1_at	LRRC17	SSC03	8	SSC09	96.1205	96120453	96136616	SSC03	6	SSC03	42.3	36.3	2	No	trans-
Ssc.14129.1.A1_at	ABAT	SSC03	10	SSC03	29.8888	29888769	30048895	SSC03	6	SSC03	42.3	36.3	4	Yes	cis-
Ssc.30577.1.A1_at	GSPT1	SSC03	10	SSC03	28.0301	28030137	28037500	SSC03	6	SSC03	42.3	36.3	4	Yes	cis-
Ssc.7839.1.A1_at	EPB41L3	SSC03	10	SSC06	69.4328	69432777	69568435	SSC03	6	SSC03	42.3	36.3	4	No	trans-
Ssc.20438.1.S1_at	PTGFR	SSC03	10	SSC06	93.815	93814979	93858324	SSC03	6	SSC03	42.3	36.3	4	No	trans-
Ssc.6873.1.S1_at	GNAI3	SSC03	12	SSC04	115.049	115048532	115095151	SSC03	6	SSC03	42.3	36.3	6	No	trans-
Ssc.29952.2.A1_at	YTHDC2	SSC03	20	SSC02	106.714	106714465	106760300	SSC03	6	SSC03	42.3	36.3	14	No	trans-
Ssc.12361.1.S1_at	LCMT1	SSC03	24	SSC03	19.7178	19717793	19765014	SSC03	6	SSC03	42.3	36.3	18	Yes	cis-
Ssc.16971.2.S1_at	MEPCE	SSC03	24	SSC03	6.69009	6690093	6694234	SSC03	6	SSC03	42.3	36.3	18	Yes	cis-
Ssc.5232.2.A1_a_at	PPP1CB	SSC03	24	SSC03	41.4591	41459106	41477888	SSC03	6	SSC03	42.3	36.3	18	Yes	cis-
Ssc.8038.1.A1_at	CPEB4	SSC03	24	SSC16	47.7206	47720623	47784065	SSC03	6	SSC03	42.3	36.3	18	No	trans-
Ssc.21755.1.A1_at	EDEM3	SSC03	24	SSC09	118.257	118256660	118356246	SSC03	6	SSC03	42.3	36.3	18	No	trans-
Ssc.1764.1.A1_at	RDX	SSC03	24	SSC09	37.2462	37246242	37286547	SSC03	6	SSC03	42.3	36.3	18	No	trans-
Ssc.14375.1.A1_at	RRM2B	SSC03	24	SSC04	35.1693	35169256	35201595	SSC03	6	SSC03	42.3	36.3	18	No	trans-
Ssc.3157.1.A1_at	TANK	SSC03	24	SSC15	63.2345	63234458	63286480	SSC03	6	SSC03	42.3	36.3	18	No	trans-
Ssc.24000.1.S1_at	WASL	SSC03	24	SSC18	21.8753	21875330	21940575	SSC03	6	SSC03	42.3	36.3	18	No	trans-
Ssc.6407.1.A1_at	CASD1	SSC03	26	SSC09	69.5223	69522303	69611149	SSC03	6	SSC03	42.3	36.3	16.3	No	trans-
Ssc.3530.1.A1_at	PLOD1	SSC03	26	SSC06	48.8611	48861113	48891422	SSC03	6	SSC03	42.3	36.3	16.3	No	trans-
Ssc.7120.1.A1_at	TRPM7	SSC03	26	SSC01	126.114	126114248	126203370	SSC03	6	SSC03	42.3	36.3	16.3	No	trans-
Ssc.11570.3.A1_a_at	TRIB2	SSC03	28	SSC03	42.0357	42035691	42056815	SSC03	6	SSC03	42.3	36.3	14.3	Yes	cis-
Ssc.3088.1.S1_at	BDKRB1	SSC03	28	SSC07	126.428	126427868	126428929	SSC03	6	SSC03	42.3	36.3	14.3	No	trans-
Ssc.3850.1.S1_at	NNAT	SSC03	28	SSC17	42.9739	42973883	42976133	SSC03	6	SSC03	42.3	36.3	14.3	No	trans-
Ssc.7679.1.A1_at	VCPIP1	SSC03	28	SSC04	70.6064	70606398	70609218	SSC03	6	SSC03	42.3	36.3	14.3	No	trans-
Ssc.8631.1.A1_at	ZBTB38	SSC03	28	SSC13	66.9863	66986260	66989715	SSC03	6	SSC03	42.3	36.3	14.3	No	trans-
Ssc.19271.1.S1_at	GATAD2A	SSC03	30	SSC02	63.5079	63507891	63546038	SSC03	6	SSC03	42.3	36.3	12.3	No	trans-
Ssc.8220.1.A1_at	RBM39	SSC03	30	SSC17	41.1675	41167521	41198918	SSC03	6	SSC03	42.3	36.3	12.3	No	trans-
Ssc.12786.1.A1_at	SAP30	SSC03	30	SSC05	58.9999	58999863	58999881	SSC03	6	SSC03	42.3	36.3	12.3	No	trans-
Ssc.2316.1.S1_at	ZDHHC16	SSC03	30	SSC08	18.1359	18135852	18136981	SSC03	6	SSC03	42.3	36.3	12.3	No	trans-
Ssc.27211.1.S1_at	DUSP7	SSC03	32	SSC13	28.8361	28836073	28838283	SSC03	6	SSC03	42.3	36.3	10.3	No	trans-
Ssc.7238.1.A1_at	EBAG9	SSC03	32	SSC04	27.8194	27819387	27845096	SSC03	6	SSC03	42.3	36.3	10.3	No	trans-
Ssc.26491.1.A1_at	EHD1	SSC03	34	SSC02	95.6992	95699171	95726031	SSC03	6	SSC03	42.3	36.3	8.3	No	trans-
Ssc.16664.1.A1_at	KLF9	SSC03	34	SSC01	234.219	234218917	234243006	SSC03	6	SSC03	42.3	36.3	8.3	No	trans-
Ssc.1714.1.S1_at	CD151	SSC03	36	SSC02	0.137153	137153	261661	SSC03	6	SSC03	42.3	36.3	6.3	No	trans-
Ssc.29627.1.A1_at	RFX1	SSC03	36	SSC02	56.9642	56964182	56987914	SSC03	6	SSC03	42.3	36.3	6.3	No	trans-
Ssc.26076.1.S1_at	TBL1X	SSC03	38	SSCX	5.09455	5094551	5118434	SSC03	6	SSC03	42.3	36.3	4.3	No	trans-
Ssc.20344.1.S1_at	WBP2	SSC03	38	SSC05	5.89699	5896987	5897017	SSC03	6	SSC03	42.3	36.3	4.3	No	trans-
Ssc.3666.1.A1_at	FST	SSC03	40	SSC16	30.0621	30062130	30068461	SSC03	6	SSC03	42.3	36.3	2.3	No	trans-
Ssc.3222.1.S1_at	SF3B4	SSC03	42	SSC04	103.135	103134532	103140148	SSC03	6	SSC03	42.3	36.3	0.3	No	trans-
Ssc.7788.1.A1_at	SIRT1	SSC03	42	SSC14	74.2201	74220079	74245927	SSC03	6	SSC03	42.3	36.3	0.3	No	trans-
Ssc.28128.1.A1_at	C10orf116	SSC03	48	SSC14	91.8223	91822270	91824454	SSC03	42.3	SSC03	50.8	8.5	2.8	No	trans-
Ssc.4486.1.S1_at	KCMF1	SSC03	52	SSC03	54.4343	54434270	54464829	SSC03	50.8	SSC03	60.5	9.7	1.2	Yes	cis-
Ssc.25004.1.S1_at	IGF1	SSC03	58	SSC05	77.0826	77082628	77154428	SSC03	50.8	SSC03	60.5	9.7	2.5	No	trans-
Ssc.16450.1.S1_at	RYBP	SSC03	64	SSC13	45.4551	45455083	45456428	SSC03	60.5	SSC03	94.2	33.7	3.5	No	trans-
Ssc.8149.1.A1_at	FRZB	SSC03	68	SSC15	82.951	82951048	83003871	SSC03	60.5	SSC03	94.2	33.7	7.5	No	trans-
Ssc.26042.1.S1_at	FKBP5	SSC03	76	SSC07	36.0675	36067498	36171462	SSC03	60.5	SSC03	94.2	33.7	15.5	No	trans-
Ssc.29609.1.S1_at	MUC4	SSC03	76	SSC13	101.026	101026439	101057563	SSC03	60.5	SSC03	94.2	33.7	15.5	No	trans-
Ssc.25098.1.S1_at	MPP6	SSC03	84	SSC18	46.5542	46554241	46614396	SSC03	60.5	SSC03	94.2	33.7	10.2	No	trans-
Ssc.1860.1.S1_at	DYNLT1	SSC03	88	SSC01	9.61827	9618269	9624790	SSC03	60.5	SSC03	94.2	33.7	6.2	No	trans-
Ssc.16051.1.S1_at	ADAM9	SSC03	104	SSC15	44.8869	44886862	45167936	SSC03	102.2	SSC03	112.6	10.4	1.8	No	trans-
Ssc.12715.1.S1_at	C1orf21	SSC03	104	SSC09	117.959	117958770	118220689	SSC03	102.2	SSC03	112.6	10.4	1.8	No	trans-
Ssc.10786.1.A1_at	SIRT1	SSC04	0	SSC14	74.2201	74220079	74245927	SSC04	0	SSC04	27.1	27.1	0	No	trans-
Ssc.24924.1.S1_at	CTSH	SSC04	6	SSC07	54.1194	54119425	54140625	SSC04	0	SSC04	27.1	27.1	6	No	trans-
Ssc.14129.1.A1_at	ABAT	SSC04	18	SSC03	29.8888	29888769	30048895	SSC04	0	SSC04	27.1	27.1	9.1	No	trans-
Ssc.3324.1.S1_at	LRRK2	SSC04	26	SSC05	67.7689	67768872	67911260	SSC04	0	SSC04	27.1	27.1	1.1	No	trans-
Ssc.27419.1.S1_at	SLC25A13	SSC04	36	SSC09	70.9889	70988862	71236251	SSC04	27.1	SSC04	40.5	13.4	4.5	No	trans-
Ssc.4673.1.A1_at	MLLT11	SSC04	74	SSC04	102.122	102121549	102121821	SSC04	74	SSC04	115.1	41.1	0	Yes	cis-
Ssc.20883.1.S1_at	SELENBP1	SSC04	74	SSC04	81.8397	81839726	81848590	SSC04	74	SSC04	115.1	41.1	0	Yes	cis-
Ssc.1578.1.S1_at	GGA2	SSC04	84	SSC10	0.127074	127074	164986	SSC04	79.3	SSC04	115.1	35.8	4.7	No	trans-
Ssc.26670.1.S1_at	NR2C2	SSC04	90	SSC13	57.7215	57721526	57899246	SSC04	79.3	SSC04	115.1	35.8	10.7	No	trans-
Ssc.10911.2.S1_at	ADRBK2	SSC05	0	SSC14	43.8335	43833533	43940600	SSC05	0	SSC05	8.4	8.4	0	No	trans-
Ssc.25474.1.S1_at	AGPS	SSC05	0	SSC15	78.2739	78273894	78274013	SSC05	0	SSC05	8.4	8.4	0	No	trans-
Ssc.4661.1.S1_at	DCLK1	SSC05	0	SSC11	11.3196	11319589	11495501	SSC05	0	SSC05	8.4	8.4	0	No	trans-
Ssc.14242.1.A1_at	TGFBR1	SSC05	66	SSC01	252.432	252432143	252486884	SSC05	8.4	SSC05	72.3	63.9	6.3	No	trans-
Ssc.3266.1.S1_at	TMEM5	SSC05	72	SSC05	42.9995	42999464	43074702	SSC05	8.4	SSC05	72.3	63.9	0.3	Yes	cis-
Ssc.8971.1.A1_at	CCDC6	SSC05	74	SSC14	65.8047	65804686	65924417	SSC05	8.4	SSC05	72.3	63.9	1.7	No	trans-
Ssc.11539.1.A1_at	MKRN1	SSC05	76	SSC18	7.73757	7737573	7761669	SSC05	72.3	SSC05	88.2	15.9	3.7	No	trans-
Ssc.14403.1.S1_at	ATP1A2	SSC05	96	SSC04	93.7882	93788196	93812587	SSC05	88.2	SSC05	130.3	42.1	7.8	No	trans-
Ssc.12622.1.A1_a_at	AUH	SSC05	98	SSC14	2.91111	2911107	2922187	SSC05	88.2	SSC05	130.3	42.1	9.8	No	trans-
Ssc.18574.1.A1_at	CUGBP2	SSC05	98	SSC10	57.5738	57573759	57728826	SSC05	88.2	SSC05	130.3	42.1	9.8	No	trans-
Ssc.29758.1.A1_at	GAPVD1	SSC05	98	SSC01	280.841	280841222	280846745	SSC05	88.2	SSC05	130.3	42.1	9.8	No	trans-
Ssc.1735.1.S1_at	ACSL1	SSC05	100	SSC15	42.9183	42918315	42985195	SSC05	88.2	SSC05	130.3	42.1	11.8	No	trans-
Ssc.4533.1.A1_at	NKRF	SSC05	100	SSCX	96.6125	96612543	96614501	SSC05	88.2	SSC05	130.3	42.1	11.8	No	trans-
Ssc.2033.1.S1_at	CRY1	SSC05	102	SSC05	92.4906	92490648	93579336	SSC05	88.2	SSC05	130.3	42.1	13.8	Yes	cis-
Ssc.6380.1.S1_at	COPS8	SSC05	102	SSC15	129.304	129303778	129313070	SSC05	88.2	SSC05	130.3	42.1	13.8	No	trans-
Ssc.6173.3.S1_a_at	PDGFA	SSC05	102	SSC03	0.003109	3109	20763	SSC05	88.2	SSC05	130.3	42.1	13.8	No	trans-
Ssc.8710.1.A1_at	SLC4A7	SSC05	102	SSC13	11.8016	11801566	11867043	SSC05	88.2	SSC05	130.3	42.1	13.8	No	trans-
Ssc.7311.1.A1_at	TMEM161B	SSC05	104	SSC02	85.152	85152011	85226957	SSC05	88.2	SSC05	130.3	42.1	15.8	No	trans-
Ssc.14409.1.A1_at	CCNT2	SSC05	106	SSC15	15.2426	15242559	15285410	SSC05	88.2	SSC05	130.3	42.1	17.8	No	trans-
Ssc.11815.1.A1_s_at	LAMA2	SSC05	106	SSC01	35.1907	35190687	35333245	SSC05	88.2	SSC05	130.3	42.1	17.8	No	trans-
Ssc.20837.1.S1_at	TRMT11	SSC05	108	SSC01	38.527	38527045	38588195	SSC05	88.2	SSC05	130.3	42.1	19.8	No	trans-
Ssc.3067.1.S1_at	PRKAG2	SSC05	112	SSC18	4.68354	4683541	4951931	SSC05	88.2	SSC05	130.3	42.1	18.3	No	trans-
Ssc.13606.1.A1_at	TRPM7	SSC05	112	SSC01	126.114	126114248	126203370	SSC05	88.2	SSC05	130.3	42.1	18.3	No	trans-
Ssc.21490.2.S1_at	ALDH1L2	SSC05	114	SSC05	94.8315	94831523	94862608	SSC05	88.2	SSC05	130.3	42.1	16.3	Yes	cis-
Ssc.16610.1.S1_at	EIF3A	SSC05	114	SSC14	134.958	134958001	134996823	SSC05	88.2	SSC05	130.3	42.1	16.3	No	trans-
Ssc.13767.1.A1_at	HNRNPH1	SSC05	114	SSC02	68.3063	68306318	68315733	SSC05	88.2	SSC05	130.3	42.1	16.3	No	trans-
Ssc.7366.1.A1_at	MCFD2	SSC05	114	SSC03	87.0078	87007827	87018545	SSC05	88.2	SSC05	130.3	42.1	16.3	No	trans-
Ssc.16257.1.S1_at	PRKAA2	SSC05	114	SSC06	110.604	110603615	110674680	SSC05	88.2	SSC05	130.3	42.1	16.3	No	trans-
Ssc.6507.1.S1_a_at	AGRP	SSC05	116	SSC06	13.0808	13080838	13081885	SSC05	88.2	SSC05	130.3	42.1	14.3	No	trans-
Ssc.12927.1.S1_at	HIGD1A	SSC05	116	SSC13	22.1653	22165294	22173170	SSC05	88.2	SSC05	130.3	42.1	14.3	No	trans-
Ssc.21930.1.S1_a_at	ISOC2	SSC05	116	SSC06	41.2793	41279330	41287034	SSC05	88.2	SSC05	130.3	42.1	14.3	No	trans-
Ssc.9448.1.A1_at	PRPF39	SSC05	116	SSC01	183.756	183755594	183787569	SSC05	88.2	SSC05	130.3	42.1	14.3	No	trans-
Ssc.6769.1.A1_at	PSMC6	SSC05	116	SSC01	190.796	190796275	190822069	SSC05	88.2	SSC05	130.3	42.1	14.3	No	trans-
Ssc.25167.1.A1_at	FMR1	SSC05	118	SSCX	118.707	118706786	118744129	SSC05	88.2	SSC05	130.3	42.1	12.3	No	trans-
Ssc.2595.1.S1_at	OSGEPL1	SSC05	118	SSC15	88.8671	88867098	88881914	SSC05	88.2	SSC05	130.3	42.1	12.3	No	trans-
Ssc.27893.1.S1_at	PHF20	SSC05	118	SSC17	41.3158	41315754	41385404	SSC05	88.2	SSC05	130.3	42.1	12.3	No	trans-
Ssc.19149.1.S1_a_at	SCAMP1	SSC05	118	SSC02	76.3108	76310779	76338860	SSC05	88.2	SSC05	130.3	42.1	12.3	No	trans-
Ssc.2726.1.A1_at	SFRS18	SSC05	118	SSC01	69.7261	69726121	69731796	SSC05	88.2	SSC05	130.3	42.1	12.3	No	trans-
Ssc.10668.1.A1_at	CAST	SSC05	120	SSC05	92.2915	92291501	92435874	SSC05	88.2	SSC05	130.3	42.1	10.3	Yes	cis-
Ssc.30010.1.A1_at	HNRNPA2B1	SSC05	120	SSC15	49.6473	49647326	49648387	SSC05	88.2	SSC05	130.3	42.1	10.3	No	trans-
Ssc.5062.1.S1_at	SEPW1	SSC05	120	SSC06	33.3768	33376815	33377609	SSC05	88.2	SSC05	130.3	42.1	10.3	No	trans-
Ssc.30079.1.A1_at	SIRT1	SSC05	120	SSC14	74.2201	74220079	74245927	SSC05	88.2	SSC05	130.3	42.1	10.3	No	trans-
Ssc.3706.1.S2_at	SOD2	SSC05	120	SSC01	8.80367	8803672	8813898	SSC05	88.2	SSC05	130.3	42.1	10.3	No	trans-
Ssc.21551.1.A1_at	ZFP64	SSC05	120	SSC17	55.5973	55597285	55684979	SSC05	88.2	SSC05	130.3	42.1	10.3	No	trans-
Ssc.5907.1.S1_at	CUL1	SSC05	122	SSC09	102.081	102080685	102096150	SSC05	88.2	SSC05	130.3	42.1	8.3	No	trans-
Ssc.1361.1.S1_at	SLC5A1	SSC05	122	SSC14	49.5133	49513275	49664648	SSC05	88.2	SSC05	130.3	42.1	8.3	No	trans-
Ssc.4105.1.S1_at	TMEM44	SSC05	122	SSC13	99.1453	99145308	99179264	SSC05	88.2	SSC05	130.3	42.1	8.3	No	trans-
Ssc.23853.1.A1_at	APOBEC1	SSC05	124	SSC05	96.562	96561983	96565999	SSC05	88.2	SSC05	130.3	42.1	6.3	Yes	cis-
Ssc.777.1.S1_at	HSD11B1	SSC05	124	SSC09	125.634	125633551	125666772	SSC05	88.2	SSC05	130.3	42.1	6.3	No	trans-
Ssc.17506.1.S1_at	NRXN1	SSC05	124	SSC03	84.2455	84245471	84406411	SSC05	88.2	SSC05	130.3	42.1	6.3	No	trans-
Ssc.22208.1.A1_at	HMGB2	SSC05	126	SSC14	16.3051	16305098	16306865	SSC05	88.2	SSC05	130.3	42.1	4.3	No	trans-
Ssc.23807.1.A1_at	MRPS18C	SSC05	126	SSC08	116.138	116137940	116144218	SSC05	88.2	SSC05	130.3	42.1	4.3	No	trans-
Ssc.3000.1.S1_at	SF3B1	SSC05	126	SSC15	94.8157	94815655	94859645	SSC05	88.2	SSC05	130.3	42.1	4.3	No	trans-
Ssc.4072.1.A1_at	UBXN6	SSC05	128	SSC02	48.6508	48650783	48664306	SSC05	88.2	SSC05	130.3	42.1	2.3	No	trans-
Ssc.1140.2.A1_at	YEATS4	SSC05	130	SSC05	102.484	102484074	102488974	SSC05	88.2	SSC05	130.3	42.1	0.3	Yes	cis-
Ssc.20188.2.S1_at	ACACB	SSC05	130	SSC14	41.8673	41867283	41945291	SSC05	88.2	SSC05	130.3	42.1	0.3	No	trans-
Ssc.7690.1.A1_at	ATP6AP2	SSC05	130	SSCX	35.9855	35985462	36014108	SSC05	88.2	SSC05	130.3	42.1	0.3	No	trans-
Ssc.6595.1.A1_at	CCDC39	SSC05	130	SSC13	90.2722	90272182	90327141	SSC05	88.2	SSC05	130.3	42.1	0.3	No	trans-
Ssc.28609.1.S1_at	DAP-2	SSC05	130	SSC18	58.9699	58969856	58969882	SSC05	88.2	SSC05	130.3	42.1	0.3	No	trans-
Ssc.18431.1.S1_at	EIF2B2	SSC05	130	SSC07	106.458	106457713	106464283	SSC05	88.2	SSC05	130.3	42.1	0.3	No	trans-
Ssc.8253.1.A1_at	GNL3	SSC05	130	SSC13	29.4466	29446555	29454495	SSC05	88.2	SSC05	130.3	42.1	0.3	No	trans-
Ssc.27885.1.S1_at	HNRNPA2B1	SSC05	130	SSC15	49.6473	49647326	49648387	SSC05	88.2	SSC05	130.3	42.1	0.3	No	trans-
Ssc.6978.1.A1_at	LIPC	SSC05	130	SSC01	117.435	117434552	117479204	SSC05	88.2	SSC05	130.3	42.1	0.3	No	trans-
Ssc.21807.1.S1_at	MPHOSPH10	SSC05	130	SSC01	151.833	151833279	151841206	SSC05	88.2	SSC05	130.3	42.1	0.3	No	trans-
Ssc.8289.1.A1_at	MUC4	SSC05	130	SSC13	101.026	101026439	101057563	SSC05	88.2	SSC05	130.3	42.1	0.3	No	trans-
Ssc.30611.1.A1_at	NKTR	SSC05	130	SSC13	21.9207	21920714	21932365	SSC05	88.2	SSC05	130.3	42.1	0.3	No	trans-
Ssc.10932.1.S1_at	PECI	SSC05	130	SSC07	2.29512	2295124	2311768	SSC05	88.2	SSC05	130.3	42.1	0.3	No	trans-
Ssc.24145.1.S1_at	PIK3C3	SSC05	130	SSC06	87.7193	87719282	87897660	SSC05	88.2	SSC05	130.3	42.1	0.3	No	trans-
Ssc.13880.1.A1_at	PNN	SSC05	130	SSC01	177.65	177650199	177657824	SSC05	88.2	SSC05	130.3	42.1	0.3	No	trans-
Ssc.16253.1.S1_at	POU2F1	SSC05	130	SSC04	86.9013	86901332	87080880	SSC05	88.2	SSC05	130.3	42.1	0.3	No	trans-
Ssc.21361.1.A1_at	RAD17	SSC05	130	SSC16	44.7029	44702893	44795230	SSC05	88.2	SSC05	130.3	42.1	0.3	No	trans-
Ssc.12613.1.A1_at	RPLP1	SSC05	130	SSC17	19.4043	19404287	19404598	SSC05	88.2	SSC05	130.3	42.1	0.3	No	trans-
Ssc.2402.1.A1_at	SS18	SSC05	130	SSC06	119.243	119243402	116320545	SSC05	88.2	SSC05	130.3	42.1	0.3	No	trans-
Ssc.13357.1.A1_at	TBC1D4	SSC05	130	SSC11	46.4812	46481164	46632950	SSC05	88.2	SSC05	130.3	42.1	0.3	No	trans-
Ssc.26417.1.S1_at	TRIM26	SSC05	130	SSC07	24.5772	24577160	24599603	SSC05	88.2	SSC05	130.3	42.1	0.3	No	trans-
Ssc.13097.1.A1_at	TUBE1	SSC05	130	SSC01	81.6601	81660121	81689023	SSC05	88.2	SSC05	130.3	42.1	0.3	No	trans-
Ssc.3994.2.S1_at	PDCD2L	SSC06	44	SSC06	29.4596	29459641	29482601	SSC06	9.5	SSC06	47.1	37.6	3.1	Yes	cis-
Ssc.4693.3.S1_a_at	LRP6	SSC06	66	SSC05	57.4402	57440187	57533015	SSC06	62.8	SSC06	80.2	17.4	3.2	No	trans-
Ssc.15655.1.S1_at	PAFAH1B3	SSC06	70	SSC06	64.3198	64319799	64322354	SSC06	62.8	SSC06	80.2	17.4	7.2	Yes	cis-
Ssc.24179.1.A1_at	ARF3	SSC06	70	SSC05	13.5312	13531196	13616993	SSC06	62.8	SSC06	80.2	17.4	7.2	No	trans-
Ssc.18529.2.A1_at	DR1	SSC06	70	SSC04	128.146	128146388	128164900	SSC06	62.8	SSC06	80.2	17.4	7.2	No	trans-
Ssc.18444.2.S1_at	GARS	SSC06	70	SSC18	40.7395	40739502	40779080	SSC06	62.8	SSC06	80.2	17.4	7.2	No	trans-
Ssc.14047.1.A1_at	KIAA1217	SSC06	70	SSC10	48.5909	48590855	48604229	SSC06	62.8	SSC06	80.2	17.4	7.2	No	trans-
Ssc.7893.2.A1_at	MTSS1	SSC06	70	SSC04	14.8128	14812757	14844479	SSC06	62.8	SSC06	80.2	17.4	7.2	No	trans-
Ssc.13904.2.S1_at	TM2D2	SSC06	72	SSC15	44.9646	44964565	44971596	SSC06	62.8	SSC06	80.2	17.4	8.2	No	trans-
Ssc.8340.1.A1_at	FAM49A	SSC06	84	SSC03	112.214	112213793	112312875	SSC06	80.2	SSC06	86.5	6.3	2.5	No	trans-
Ssc.9666.1.S1_at	BTG3	SSC06	90	SSC13	131.14	131139853	131158437	SSC06	86.5	SSC06	91.9	5.4	1.9	No	trans-
Ssc.19533.1.S1_at	IL12RB2	SSC06	92	SSC06	102.223	102222763	102288351	SSC06	91.9	SSC06	103	11.1	0.1	Yes	cis-
Ssc.16315.1.S2_at	CS	SSC06	94	SSC05	20.5937	20593671	20596080	SSC06	91.9	SSC06	103	11.1	2.1	No	trans-
Ssc.6848.1.A1_at	FKBP14	SSC06	94	SSC18	41.299	41298986	41305579	SSC06	91.9	SSC06	103	11.1	2.1	No	trans-
Ssc.11005.1.A1_at	GAB1	SSC06	108	SSC08	72.7277	72727654	72769812	SSC06	103	SSC06	116	13	5	No	trans-
Ssc.5129.1.S1_at	MAD2L1	SSC06	118	SSC08	89.5708	89570803	89580044	SSC06	116	SSC06	161.4	45.4	2	No	trans-
Ssc.3666.1.A1_at	FST	SSC06	120	SSC16	30.0621	30062130	30068461	SSC06	116	SSC06	161.4	45.4	4	No	trans-
Ssc.3332.1.S1_at	MED10	SSC06	120	SSC16	72.9004	72900438	72908115	SSC06	116	SSC06	161.4	45.4	4	No	trans-
Ssc.24607.1.S1_at	TRIM44	SSC06	120	SSC02	23.9348	23934759	24034216	SSC06	116	SSC06	161.4	45.4	4	No	trans-
Ssc.21816.1.S1_at	RBM12B	SSC06	122	SSC04	43.6487	43648666	43651623	SSC06	116	SSC06	161.4	45.4	6	No	trans-
Ssc.25389.1.S1_at	HRC	SSC06	124	SSC06	117.83	117830246	117833621	SSC06	116	SSC06	161.4	45.4	8	Yes	cis-
Ssc.15576.1.S1_at	CEBPG	SSC06	126	SSC06	118.896	118896258	118896713	SSC06	116	SSC06	161.4	45.4	10	Yes	cis-
Ssc.27430.1.S1_at	SS18	SSC06	126	SSC06	119.243	119243402	116320545	SSC06	116	SSC06	161.4	45.4	10	Yes	cis-
Ssc.19297.1.S1_at	CAST	SSC06	126	SSC02	92.2915	92291501	92435874	SSC06	116	SSC06	161.4	45.4	10	No	trans-
Ssc.1714.1.S1_at	CD151	SSC06	128	SSC02	0.137153	137153	261661	SSC06	116	SSC06	161.4	45.4	12	No	trans-
Ssc.20678.1.S1_at	PKN3	SSC06	128	SSC01	283.751	283750917	283762816	SSC06	116	SSC06	161.4	45.4	12	No	trans-
Ssc.5439.1.S1_at	HSF1	SSC06	130	SSC04	0.656175	656175	678778	SSC06	116	SSC06	161.4	45.4	14	No	trans-
Ssc.14193.2.A1_at	KIAA1731	SSC06	130	SSC09	26.3932	26393152	26537127	SSC06	116	SSC06	161.4	45.4	14	No	trans-
Ssc.22076.1.S1_at	SHPRH	SSC06	130	SSC01	20.5263	20526290	20598245	SSC06	116	SSC06	161.4	45.4	14	No	trans-
Ssc.12999.1.S1_at	GSTP1	SSC06	132	SSC02	3.37161	3371610	3373995	SSC06	116	SSC06	161.4	45.4	16	No	trans-
Ssc.3538.1.S1_at	ZMYM5	SSC06	134	SSC11	79.3734	79373405	79394440	SSC06	116	SSC06	161.4	45.4	18	No	trans-
Ssc.9503.2.S1_at	CREBZF	SSC06	136	SSC09	19.8445	19844512	19845576	SSC06	116	SSC06	161.4	45.4	20	No	trans-
Ssc.11670.2.S1_at	PERP	SSC06	144	SSC01	27.7267	27726703	27782898	SSC06	116	SSC06	161.4	45.4	17.4	No	trans-
Ssc.8107.1.A1_at	PRKAA1	SSC06	144	SSC16	23.1267	23126720	23134109	SSC06	116	SSC06	161.4	45.4	17.4	No	trans-
Ssc.27048.1.A1_at	C21orf7	SSC06	146	SSC13	137.032	137032409	137048797	SSC06	116	SSC06	161.4	45.4	15.4	No	trans-
Ssc.10911.2.S1_at	ADRBK2	SSC07	0	SSC14	43.8335	43833533	43940600	SSC07	0	SSC07	3.7	3.7	0	No	trans-
Ssc.21572.1.S1_at	MED13L	SSC07	0	SSC14	36.5791	36579069	36649083	SSC07	0	SSC07	3.7	3.7	0	No	trans-
Ssc.30088.1.A1_at	SH3KBP1	SSC07	4	SSCX	15.0987	15098687	15256316	SSC07	3.7	SSC07	10.9	7.2	0.3	No	trans-
Ssc.3364.3.A1_at	PUM1	SSC07	26	SSC06	59.7684	59768386	59817202	SSC07	10.9	SSC07	30.2	19.3	4.2	No	trans-
Ssc.773.2.S1_at	HIST1H2BK	SSC07	56	SSC07	22.8976	22897564	22897944	SSC07	30.2	SSC07	58.1	27.9	2.1	Yes	cis-
Ssc.21139.1.S1_at	CLIC5	SSC07	58	SSC07	47.7146	47714573	47837291	SSC07	30.2	SSC07	58.1	27.9	0.1	Yes	cis-
Ssc.210.6.S1_x_at	SBAB-591C4.1	SSC07	60	SSC07	75.8997	75899666	75899691	SSC07	60	SSC07	81.9	21.9	0	Yes	cis-
Ssc.92.1.S1_at	TGFB2	SSC07	60	SSC10	8.39028	8390284	8418277	SSC07	58.1	SSC07	60	1.9	0	No	trans-
Ssc.13780.12.S1_x_at	SLA-1	SSC07	72	SSC07	81.257	81256985	81257002	SSC07	60	SSC07	81.9	21.9	9.9	Yes	cis-
Ssc.26360.1.A1_at	MLLT10	SSC07	90	SSC10	50.5607	50560745	50563751	SSC07	85.6	SSC07	104.4	18.8	4.4	No	trans-
Ssc.14204.1.A1_at	RAB22A	SSC07	104	SSC17	61.1178	61117820	61168310	SSC07	85.6	SSC07	104.4	18.8	0.4	No	trans-
Ssc.26113.1.S1_at	LRFN2	SSC07	108	SSC07	117.89	117889769	107933543	SSC07	104.4	SSC07	134.9	30.5	3.6	Yes	cis-
Ssc.26113.2.S1_at	FAM134B	SSC07	110	SSC16	5.15567	5155668	5356469	SSC07	104.4	SSC07	134.9	30.5	5.6	No	trans-
Ssc.28834.1.A1_at	KIAA1328	SSC07	116	SSC06	83.8731	83873143	84114018	SSC07	104.4	SSC07	134.9	30.5	11.6	No	trans-
Ssc.27574.2.S1_at	LTBR	SSC07	126	SSC05	60.29	60290018	60296804	SSC07	104.4	SSC07	134.9	30.5	8.9	No	trans-
Ssc.2147.2.A1_at	CKAP4	SSC07	132	SSC05	12.3819	12381941	12389594	SSC07	104.4	SSC07	134.9	30.5	2.9	No	trans-
Ssc.5549.2.S1_at	FABP5	SSC07	132	SSC04	56.7762	56776221	56781567	SSC07	104.4	SSC07	134.9	30.5	2.9	No	trans-
Ssc.17621.1.S1_at	PDE7A	SSC07	132	SSC04	71.4515	71451501	71475034	SSC07	104.4	SSC07	134.9	30.5	2.9	No	trans-
Ssc.17769.1.S1_at	ACACA	SSC07	136	SSC12	36.9035	36903467	37096675	SSC07	134.9	SSC07	141.2	6.3	1.1	No	trans-
Ssc.30707.1.S1_at	ACLY	SSC07	136	SSC12	18.5575	18557550	18601933	SSC07	134.9	SSC07	141.2	6.3	1.1	No	trans-
Ssc.13649.1.S1_at	BAG3	SSC07	136	SSC14	135.494	135493542	135516967	SSC07	134.9	SSC07	141.2	6.3	1.1	No	trans-
Ssc.19060.1.A1_at	CNKSR3	SSC07	136	SSC01	13.0953	13095284	13138196	SSC07	134.9	SSC07	141.2	6.3	1.1	No	trans-
Ssc.22201.2.S1_a_at	PUS1	SSC07	136	SSC14	23.2824	23282353	23300172	SSC07	134.9	SSC07	141.2	6.3	1.1	No	trans-
Ssc.2516.2.S1_a_at	SLC5A6	SSC07	136	SSC03	104.36	104359765	104366796	SSC07	134.9	SSC07	141.2	6.3	1.1	No	trans-
Ssc.18645.1.S1_at	ZAN	SSC07	136	SSC03	58.7987	58798698	58798728	SSC07	134.9	SSC07	141.2	6.3	1.1	No	trans-
Ssc.12731.2.S1_at	BRAP	SSC08	0	SSC14	32.8535	32853511	32892823	SSC08	0	SSC08	19.5	19.5	0	No	trans-
Ssc.1362.1.S1_at	DBNL	SSC08	0	SSC18	47.3559	47355882	47367807	SSC08	0	SSC08	19.5	19.5	0	No	trans-
Ssc.17760.1.S1_at	RAP2A	SSC08	0	SSC11	67.5705	67570524	67570841	SSC08	0	SSC08	19.5	19.5	0	No	trans-
Ssc.17286.1.A1_at	BTG2	SSC08	2	SSC09	61.7635	61763548	61765564	SSC08	0	SSC08	19.5	19.5	2	No	trans-
Ssc.27374.1.A1_at	FOXN3	SSC08	2	SSC07	118.914	118914420	119213186	SSC08	0	SSC08	19.5	19.5	2	No	trans-
Ssc.19564.1.S1_at	GHRHR	SSC08	10	SSC18	40.5118	40511816	40521507	SSC08	0	SSC08	19.5	19.5	9.5	No	trans-
Ssc.6903.1.S2_at	TUBB	SSC08	10	SSC07	27.2049	27204866	27209280	SSC08	0	SSC08	19.5	19.5	9.5	No	trans-
Ssc.16345.1.S1_at	MFGE8	SSC08	14	SSC07	59.9238	59923752	59938715	SSC08	0	SSC08	19.5	19.5	5.5	No	trans-
Ssc.2559.1.S1_at	S100A16	SSC08	18	SSC10	5.89698	5896985	5897015	SSC08	0	SSC08	19.5	19.5	1.5	No	trans-
Ssc.21802.1.S1_at	CCL19	SSC08	30	SSC10	30.5544	30554414	30557010	SSC08	19.5	SSC08	58	38.5	10.5	No	trans-
Ssc.29392.1.A1_at	KLHL24	SSC08	30	SSC13	92.0584	92058370	92073082	SSC08	19.5	SSC08	58	38.5	10.5	No	trans-
Ssc.3226.1.A1_at	DAP	SSC08	32	SSC18	86.9876	86987558	86987572	SSC08	19.5	SSC08	58	38.5	12.5	No	trans-
Ssc.5832.1.S1_at	JARID2	SSC08	32	SSC07	11.8831	11883054	12003955	SSC08	19.5	SSC08	58	38.5	12.5	No	trans-
Ssc.1400.1.A1_at	MPDU1	SSC08	36	SSC12	50.0551	50055090	50059039	SSC08	19.5	SSC08	58	38.5	16.5	No	trans-
Ssc.27377.1.S1_at	CCDC50	SSC08	38	SSC13	96.8759	96875924	96941480	SSC08	19.5	SSC08	58	38.5	18.5	No	trans-
Ssc.3015.1.S1_at	GJA5	SSC08	38	SSC04	103.985	103985217	103986293	SSC08	19.5	SSC08	58	38.5	18.5	No	trans-
Ssc.16312.1.S1_at	CKAP4	SSC08	40	SSC05	12.3819	12381941	12389594	SSC08	19.5	SSC08	58	38.5	18	No	trans-
Ssc.5447.1.A1_at	ZMYND8	SSC08	40	SSC17	51.5775	51445419	51577492	SSC08	19.5	SSC08	58	38.5	18	No	trans-
Ssc.17083.1.S1_at	C6orf153	SSC08	44	SSC05	25.6897	25689685	25689705	SSC08	19.5	SSC08	58	38.5	14	No	trans-
Ssc.3799.3.A1_a_at	RBPMS	SSC08	46	SSC15	51.4727	51472724	51785193	SSC08	19.5	SSC08	58	38.5	12	No	trans-
Ssc.11014.1.S1_at	RPN2	SSC08	50	SSC17	42.5757	42575713	42691863	SSC08	19.5	SSC08	58	38.5	8	No	trans-
Ssc.26977.1.S1_at	LCORL	SSC08	52	SSC08	19.7954	19795428	19926092	SSC08	19.5	SSC08	58	38.5	6	Yes	cis-
Ssc.16450.1.S1_at	RYBP	SSC08	52	SSC13	45.4551	45455083	45456428	SSC08	19.5	SSC08	58	38.5	6	No	trans-
Ssc.4060.1.S1_at	SLCO2A1	SSC08	54	SSC13	61.5512	61551165	61561230	SSC08	19.5	SSC08	58	38.5	4	No	trans-
Ssc.25975.1.S1_at	PRMT3	SSC08	56	SSC02	36.3578	36357808	36448731	SSC08	19.5	SSC08	58	38.5	2	No	trans-
Ssc.3232.1.S1_at	SFRP2	SSC08	58	SSC08	64.5882	64588167	64596072	SSC08	58	SSC08	74	16	0	Yes	cis-
Ssc.7040.2.A1_at	SLC30A9	SSC08	58	SSC08	27.9588	27958847	28012412	SSC08	19.5	SSC08	58	38.5	0	Yes	cis-
Ssc.7435.1.A1_at	GALNT1	SSC08	60	SSC06	83.0074	83007355	83137932	SSC08	58	SSC08	74	16	2	No	trans-
Ssc.7368.1.A1_at	MAP3K5	SSC08	60	SSC01	28.8785	28878508	28941318	SSC08	58	SSC08	74	16	2	No	trans-
Ssc.12991.1.A1_at	ASXL2	SSC08	62	SSC03	105.631	105630977	105725398	SSC08	58	SSC08	74	16	4	No	trans-
Ssc.5000.1.A1_at	PPP1R10	SSC08	62	SSC07	26.7038	26703760	26719978	SSC08	58	SSC08	74	16	4	No	trans-
Ssc.5375.2.A1_a_at	CAST	SSC08	74	SSC02	92.2915	92291501	92435874	SSC08	58	SSC08	74	16	0	No	trans-
Ssc.23813.1.S1_at	NUDT6	SSC08	76	SSC08	86.8123	86812294	86855056	SSC08	74	SSC08	87.1	13.1	2	Yes	cis-
Ssc.6819.1.A1_at	MTF2	SSC08	78	SSC04	128.265	128265386	128380927	SSC08	74	SSC08	87.1	13.1	4	No	trans-
Ssc.26641.1.A1_at	TBC1D12	SSC08	80	SSC14	111.215	111215465	111240295	SSC08	74	SSC08	87.1	13.1	6	No	trans-
Ssc.30974.1.S1_at	SC5DL	SSC09	0	SSC09	46.9188	46918844	46923299	SSC09	0	SSC09	4	4	0	No	trans-
Ssc.11695.1.S1_at	C11orf17	SSC09	2	SSC09	0.281017	281017	287153	SSC09	0	SSC09	4	4	2	Yes	cis-
Ssc.21556.1.S1_at	BMPR1B	SSC09	2	SSC08	106.689	106689479	106700258	SSC09	0	SSC09	4	4	2	No	trans-
Ssc.10025.2.S1_at	CEBPD	SSC09	20	SSC04	82.8938	82893775	82894545	SSC09	4	SSC09	36.8	32.8	16	No	trans-
Ssc.16092.1.A1_at	TTN	SSC09	20	SSC15	79.1799	79179921	79454720	SSC09	4	SSC09	36.8	32.8	16	No	trans-
Ssc.9035.1.A1_at	PRSS23	SSC09	32	SSC01	86.7877	86787658	86788893	SSC09	4	SSC09	36.8	32.8	4.8	No	trans-
Ssc.8528.2.S1_at	CTSC	SSC09	34	SSC09	21.8222	21822223	21856922	SSC09	4	SSC09	36.8	32.8	2.8	Yes	cis-
Ssc.19540.1.S1_at	TPPP3	SSC09	38	SSC06	13.1654	13165414	13169075	SSC09	36.8	SSC09	61.5	24.7	1.2	No	trans-
Ssc.21846.1.S1_at	CDC42EP3	SSC09	64	SSC03	95.6476	95647554	95648318	SSC09	61.5	SSC09	73.3	11.8	2.5	No	trans-
Ssc.28517.2.S1_at	DUSP10	SSC09	66	SSC10	10.9284	10928402	10966397	SSC09	61.5	SSC09	73.3	11.8	4.5	No	trans-
Ssc.7304.2.A1_at	IRS1	SSC09	88	SSC15	120.873	120872701	120981690	SSC09	73.3	SSC09	100.5	27.2	12.5	No	trans-
Ssc.9439.3.S1_at	FUBP1	SSC09	92	SSC06	94.568	94568037	94585689	SSC09	73.3	SSC09	100.5	27.2	8.5	No	trans-
Ssc.19163.1.S1_at	MXI1	SSC09	92	SSC14	126.248	126247668	126326369	SSC09	73.3	SSC09	100.5	27.2	8.5	No	trans-
Ssc.6173.3.S1_a_at	PDGFA	SSC09	96	SSC03	0.003109	3109	20763	SSC09	73.3	SSC09	100.5	27.2	4.5	No	trans-
Ssc.15248.2.S1_at	APLP2	SSC09	100	SSC09	75.2974	75297353	75320586	SSC09	61.5	SSC09	100.5	39	0.5	Yes	cis-
Ssc.25357.1.S1_at	CXORF21	SSC09	102	SSC12	4.5879	4587896	4587945	SSC09	100.5	SSC09	142.5	42	1.5	No	trans-
Ssc.9629.1.A1_at	DYRK2	SSC09	102	SSC05	99.3455	99345545	99355323	SSC09	100.5	SSC09	142.5	42	1.5	No	trans-
Ssc.27156.1.S1_at	TCERG1	SSC09	104	SSC02	134.029	134028906	134060885	SSC09	100.5	SSC09	142.5	42	3.5	No	trans-
Ssc.17635.1.A1_at	TM6SF1	SSC09	104	SSC07	57.8613	57861320	57889792	SSC09	100.5	SSC09	142.5	42	3.5	No	trans-
Ssc.9629.2.S1_at	DYRK2	SSC09	108	SSC05	99.3455	99345545	99355323	SSC09	100.5	SSC09	142.5	42	7.5	No	trans-
Ssc.22247.1.A1_at	SAV1	SSC09	120	SSC01	188.671	188671293	188711532	SSC09	100.5	SSC09	142.5	42	19.5	No	trans-
Ssc.8310.1.A1_at	UTX	SSC09	120	SSCX	45.8786	45878598	45878615	SSC09	100.5	SSC09	142.5	42	19.5	No	trans-
Ssc.3393.2.A1_a_at	PHCA	SSC09	138	SSC09	141.597	141596856	141596879	SSC09	100.5	SSC09	142.5	42	4.5	Yes	cis-
Ssc.13067.1.A1_at	ABCC4	SSC09	138	SSC11	64.5078	64507825	64604664	SSC09	100.5	SSC09	142.5	42	4.5	No	trans-
Ssc.11231.1.A1_at	UHRF2	SSC09	138	SSC01	225.537	225536879	225577421	SSC09	100.5	SSC09	142.5	42	4.5	No	trans-
Ssc.5629.1.S1_at	KREMEN1	SSC10	0	SSC14	46.7586	46758562	46802303	SSC10	0	SSC10	4.3	4.3	0	No	trans-
Ssc.17635.1.A1_at	TM6SF1	SSC10	0	SSC07	57.8613	57861320	57889792	SSC10	0	SSC10	4.3	4.3	0	No	trans-
Ssc.26407.1.S1_at	USP28	SSC10	0	SSC09	40.3802	40380230	40426454	SSC10	0	SSC10	4.3	4.3	0	No	trans-
Ssc.17312.1.A1_at	ARPC1A	SSC10	8	SSC03	5.45389	5453886	5613296	SSC10	4.3	SSC10	62.3	58	3.7	No	trans-
Ssc.22043.1.S1_at	ID4	SSC10	20	SSC07	15.8761	15876060	15878128	SSC10	4.3	SSC10	62.3	58	15.7	No	trans-
Ssc.335.1.S2_at	MSTN	SSC10	20	SSC15	89.1517	89151697	89157090	SSC10	4.3	SSC10	62.3	58	15.7	No	trans-
Ssc.24412.2.S1_at	PTPN4	SSC10	24	SSC15	29.5004	29500425	29714051	SSC10	4.3	SSC10	62.3	58	19.7	No	trans-
Ssc.24874.1.S1_at	ST6GALNAC6	SSC10	24	SSC01	282.717	282717340	282727272	SSC10	4.3	SSC10	62.3	58	19.7	No	trans-
Ssc.28425.1.A1_at	CTDP1	SSC10	28	SSC01	292.407	292406993	292431302	SSC10	4.3	SSC10	62.3	58	23.7	No	trans-
Ssc.26039.1.S1_at	RORA	SSC10	28	SSC01	115.003	115002745	115018580	SSC10	4.3	SSC10	62.3	58	23.7	No	trans-
Ssc.29886.1.A1_at	TMED5	SSC10	28	SSC04	128.193	128193102	128210314	SSC10	4.3	SSC10	62.3	58	23.7	No	trans-
Ssc.27382.1.S1_at	WDR22	SSC10	28	SSC07	25.6848	25684774	256847798	SSC10	4.3	SSC10	62.3	58	23.7	No	trans-
Ssc.25207.1.A1_at	ITGA6	SSC10	30	SSC15	73.54	73539973	73558277	SSC10	4.3	SSC10	62.3	58	25.7	No	trans-
Ssc.26025.1.S1_at	KIF21A	SSC10	34	SSC05	66.7386	66738566	66827477	SSC10	4.3	SSC10	62.3	58	28.3	No	trans-
Ssc.4543.1.S1_at	FAP	SSC10	36	SSC15	64.0957	64095733	64166537	SSC10	4.3	SSC10	62.3	58	26.3	No	trans-
Ssc.639.1.A1_at	GEM	SSC10	36	SSC04	43.0654	43065408	43076341	SSC10	4.3	SSC10	62.3	58	26.3	No	trans-
Ssc.3037.1.S1_at	SCPEP1	SSC10	38	SSC12	31.0745	31074498	31102483	SSC10	4.3	SSC10	62.3	58	24.3	No	trans-
Ssc.15152.2.S1_at	TEAD1	SSC10	38	SSC02	43.2164	43216440	43252882	SSC10	4.3	SSC10	62.3	58	24.3	No	trans-
Ssc.29059.1.A1_at	MMP28	SSC10	40	SSC12	37.5423	37542335	37568860	SSC10	4.3	SSC10	62.3	58	22.3	No	trans-
Ssc.27156.1.S1_at	TCERG1	SSC10	44	SSC02	134.029	134028906	134060885	SSC10	4.3	SSC10	62.3	58	18.3	No	trans-
Ssc.16092.1.S1_at	TTN	SSC10	46	SSC15	79.1799	79179921	79454720	SSC10	4.3	SSC10	62.3	58	16.3	No	trans-
Ssc.22099.2.A1_at	TPR	SSC10	48	SSC09	119.857	119856532	119884150	SSC10	4.3	SSC10	62.3	58	14.3	No	trans-
Ssc.6610.1.A1_at	DGKE	SSC10	50	SSC12	31.0107	31010743	31036581	SSC10	4.3	SSC10	62.3	58	12.3	No	trans-
Ssc.28515.1.S1_at	USP2	SSC10	54	SSC09	45.1742	45174159	45180861	SSC10	4.3	SSC10	62.3	58	8.3	No	trans-
Ssc.20352.1.S1_at	RAB3GAP2	SSC10	62	SSC10	29.7833	29783270	29874349	SSC10	4.3	SSC10	62.3	58	0.3	Yes	cis-
Ssc.11102.1.S1_at	SLA-DQA1	SSC10	62	SSC14	2.56986	2569855	25698751	SSC10	4.3	SSC10	62.3	58	0.3	No	trans-
Ssc.8620.1.A1_at	CLEC1A	SSC10	74	SSC05	58.5104	58510388	58539023	SSC10	62.3	SSC10	86.3	24	11.7	No	trans-
Ssc.8589.1.S1_at	RNPC3	SSC10	76	SSC04	120.126	120126062	120311261	SSC10	62.3	SSC10	86.3	24	10.3	No	trans-
Ssc.30004.1.A1_at	FXN	SSC10	82	SSC01	232.718	232718115	232739228	SSC10	62.3	SSC10	86.3	24	4.3	No	trans-
Ssc.12348.2.S1_at	B2M	SSC10	86	SSC01	132.684	132684316	132690961	SSC10	62.3	SSC10	86.3	24	0.3	No	trans-
Ssc.17639.1.S1_at	CDC23	SSC10	86	SSC02	127.173	127173318	127191686	SSC10	62.3	SSC10	86.3	24	0.3	No	trans-
Ssc.19053.1.A1_at	SPO11	SSC10	88	SSC17	60.2662	60266160	60281288	SSC10	86.1	SSC10	101	14.9	1.9	No	trans-
Ssc.222.1.S1_at	SLA-DRA	SSC10	92	SSC14	26.6	26599969	26599981	SSC10	86.1	SSC10	101	14.9	5.9	No	trans-
Ssc.94.1.A1_at	MYO6	SSC10	94	SSC01	4.96677	4966774	5136736	SSC10	86.1	SSC10	101	14.9	7	No	trans-
Ssc.26153.1.A1_at	SNCB	SSC10	96	SSC02	70.3066	70306575	70316626	SSC10	86.1	SSC10	101	14.9	5	No	trans-
Ssc.17843.1.A1_at	ANKRD32	SSC10	110	SSC02	90.6908	90690847	90724940	SSC10	101	SSC10	128	27	9	No	trans-
Ssc.15439.1.A1_at	FUCA2	SSC10	110	SSC01	22.8112	22811186	22830793	SSC10	101	SSC10	128	27	9	No	trans-
Ssc.16444.1.S1_at	PTPRK	SSC10	116	SSC01	36.4049	36404866	36761816	SSC10	101	SSC10	128	27	12	No	trans-
Ssc.21605.2.S1_at	NUSAP1	SSC10	126	SSC01	136.429	136429272	136468524	SSC10	101	SSC10	128	27	2	No	trans-
Ssc.853.1.A1_at	MME	SSC10	128	SSC13	76.3014	76301389	76398061	SSC10	101	SSC10	128	27	0	No	trans-
Ssc.29226.1.S1_at	DCLK1	SSC11	2	SSC11	11.3196	11319589	11495501	SSC11	0	SSC11	38.7	38.7	2	Yes	cis-
Ssc.24075.1.A1_at	DCLK1	SSC11	8	SSC11	11.3196	11319589	11495501	SSC11	0	SSC11	38.7	38.7	8	Yes	cis-
Ssc.6803.1.A1_at	HSF2	SSC11	50	SSC01	41.8341	41834091	41856606	SSC11	38.7	SSC11	56.4	17.7	6.4	No	trans-
Ssc.8133.1.A1_at	SPO11	SSC12	0	SSC17	60.2662	60266160	60281288	SSC12	0	SSC12	6.6	6.6	0	No	trans-
Ssc.2841.1.S1_at	CREM	SSC12	22	SSC10	54.7999	54799896	54865883	SSC12	6.6	SSC12	64.7	58.1	15.4	No	trans-
Ssc.3458.1.A1_at	ACSL5	SSC12	48	SSC14	128.526	128525831	128723985	SSC12	6.6	SSC12	64.7	58.1	16.7	No	trans-
Ssc.16209.1.S1_at	TNC	SSC12	56	SSC01	268.415	268415201	268657770	SSC12	6.6	SSC12	64.7	58.1	8.7	No	trans-
Ssc.26788.1.S1_at	RNF144B	SSC12	82	SSC07	14.6751	14675141	14750767	SSC12	80.2	SSC12	95.8	15.6	1.8	No	trans-
Ssc.14062.1.S1_at	IGFBP6	SSC12	86	SSC05	16.952	16951997	16954796	SSC12	80.2	SSC12	95.8	15.6	5.8	No	trans-
Ssc.13877.1.A1_at	Trip11	SSC12	86	SSC15	56.9875	56987458	56987492	SSC12	80.2	SSC12	95.8	15.6	5.8	No	trans-
Ssc.1091.1.S1_at	COL1A1	SSC12	88	SSC12	84.6676	84667625	84687958	SSC12	80.2	SSC12	95.8	15.6	7.8	Yes	cis-
Ssc.20906.1.A1_at	TAOK1	SSC12	88	SSC12	83.5007	83500749	83596046	SSC12	80.2	SSC12	95.8	15.6	7.8	Yes	cis-
Ssc.11555.1.S1_at	TMEM98	SSC12	88	SSC12	79.6817	79681721	79694532	SSC12	80.2	SSC12	95.8	15.6	7.8	Yes	cis-
Ssc.19873.2.S1_at	C20orf79	SSC12	88	SSC17	27.7594	27759350	27759817	SSC12	80.2	SSC12	95.8	15.6	7.8	No	trans-
Ssc.30633.1.S1_at	CCDC39	SSC12	88	SSC13	90.2722	90272182	90327141	SSC12	80.2	SSC12	95.8	15.6	7.8	No	trans-
Ssc.1775.2.S1_at	CUX1	SSC12	88	SSC03	7.73335	7733351	8215757	SSC12	80.2	SSC12	95.8	15.6	7.8	No	trans-
Ssc.26259.1.S1_a_at	FAM98C	SSC12	88	SSC06	32.5239	32523878	32527926	SSC12	80.2	SSC12	95.8	15.6	7.8	No	trans-
Ssc.16985.1.S1_at	IL18BP	SSC12	88	SSC09	6.1502	6150199	6152652	SSC12	80.2	SSC12	95.8	15.6	7.8	No	trans-
Ssc.6160.1.S1_at	OBFC1	SSC12	88	SSC14	119.918	119917759	119957463	SSC12	80.2	SSC12	95.8	15.6	7.8	No	trans-
Ssc.15655.1.S1_at	PAFAH1B3	SSC12	88	SSC06	64.3198	64319799	64322354	SSC12	80.2	SSC12	95.8	15.6	7.8	No	trans-
Ssc.14997.1.A1_at	TRIM27	SSC12	88	SSC07	24.1937	24193693	24211158	SSC12	80.2	SSC12	95.8	15.6	7.8	No	trans-
Ssc.18033.1.A1_at	ODF2L	SSC13	14	SSC04	134.85	134850258	134871525	SSC13	1.6	SSC13	27.9	26.3	12.4	No	trans-
Ssc.17313.2.S1_at	CALD1	SSC13	20	SSC18	12.5199	12519922	12636635	SSC13	1.6	SSC13	27.9	26.3	7.9	No	trans-
Ssc.24642.1.S1_at	SRPK3	SSC13	26	SSCX	122.636	122636255	122640765	SSC13	1.6	SSC13	27.9	26.3	1.9	No	trans-
Ssc.1400.1.A1_at	MPDU1	SSC13	44	SSC12	50.0551	50055090	50059039	SSC13	27.9	SSC13	53	25.1	9	No	trans-
Ssc.30707.1.S1_at	ACLY	SSC13	46	SSC12	18.5575	18557550	18601933	SSC13	27.9	SSC13	53	25.1	7	No	trans-
Ssc.30764.1.S1_at	MGAT2	SSC13	50	SSC01	187.894	187894032	187895857	SSC13	27.9	SSC13	53	25.1	3	No	trans-
Ssc.11051.1.S1_at	CDK4	SSC13	52	SSC05	21.9019	21901907	21902707	SSC13	27.9	SSC13	53	25.1	1	No	trans-
Ssc.22421.1.A1_at	TGFBR1	SSC13	52	SSC01	252.432	252432143	252486884	SSC13	27.9	SSC13	53	25.1	1	No	trans-
Ssc.16994.2.S1_a_at	SPATA20	SSC13	74	SSC12	24.1718	24171778	24181644	SSC13	74.4	SSC13	77.7	3.3	0.4	No	trans-
Ssc.27377.1.S1_at	CCDC50	SSC13	78	SSC13	96.8759	96875924	96941480	SSC13	77.7	SSC13	96.9	19.2	0.3	Yes	cis-
Ssc.16994.1.S1_a_at	GPI	SSC13	78	SSC06	29.4179	29417869	29445007	SSC13	77.7	SSC13	96.9	19.2	0.3	No	trans-
Ssc.25498.1.S1_at	MAN1A2	SSC13	80	SSC04	107.284	107284061	107492370	SSC13	77.7	SSC13	96.9	19.2	2.3	No	trans-
Ssc.7203.1.S1_at	MEOX1	SSC13	86	SSC12	17.3435	17343490	17344088	SSC13	77.7	SSC13	96.9	19.2	8.3	No	trans-
Ssc.21537.1.A1_at	PARVB	SSC13	90	SSC05	1.67849	1678491	1711481	SSC13	77.7	SSC13	96.9	19.2	6.9	No	trans-
Ssc.16937.1.A1_at	TP53INP2	SSC13	96	SSC17	40.1742	40174217	40175043	SSC13	77.7	SSC13	96.9	19.2	0.9	No	trans-
Ssc.3343.1.S1_at	ACACB	SSC13	100	SSC14	41.8673	41867283	41945291	SSC13	96.9	SSC13	102.2	5.3	2.2	No	trans-
Ssc.7981.1.A1_at	ACOX3	SSC13	102	SSC08	3.58382	3583822	3601955	SSC13	96.9	SSC13	102.2	5.3	0.2	No	trans-
Ssc.9208.1.A1_at	ANKRD10	SSC13	102	SSC11	77.5753	77575293	77599887	SSC13	96.9	SSC13	102.2	5.3	0.2	No	trans-
Ssc.16770.1.S1_at	LPCAT3	SSC13	110	SSC07	16.0151	16015069	16280933	SSC13	102.2	SSC13	112.1	9.9	2.1	No	trans-
Ssc.12596.1.A1_at	C2CD2	SSC13	124	SSC13	144.833	144833475	144833687	SSC13	124	SSC13	145	21	0	Yes	cis-
Ssc.29973.1.S1_at	CD34	SSC13	124	SSC09	127.094	127094351	127118367	SSC13	124	SSC13	124	0	0	No	trans-
Ssc.20218.1.S1_at	DLGAP4	SSC13	124	SSC17	41.8963	41896252	42023128	SSC13	124	SSC13	124	0	0	No	trans-
Ssc.7811.1.A1_at	HNRNPU	SSC13	124	SSC10	17.0214	17021417	17031556	SSC13	124	SSC13	124	0	0	No	trans-
Ssc.13992.1.A1_at	KLF5	SSC13	124	SSC11	44.5963	44596280	44731528	SSC13	124	SSC13	124	0	0	No	trans-
Ssc.21644.1.S1_at	STT3A	SSC14	8	SSC09	51.2837	51283723	51310191	SSC14	0	SSC14	7.4	7.4	0.6	No	trans-
Ssc.9883.1.A1_at	PDK4	SSC14	38	SSC09	70.4658	70465829	70477355	SSC14	22.2	SSC14	46.3	24.1	8.3	No	trans-
Ssc.1191.1.S1_at	ANXA8L1	SSC14	44	SSC14	42.0407	42040694	42058662	SSC14	22.2	SSC14	46.3	24.1	2.3	Yes	cis-
Ssc.18546.1.S1_at	PLCD4	SSC14	46	SSC15	113.592	113591768	113619299	SSC14	22.2	SSC14	46.3	24.1	0.3	No	trans-
Ssc.7408.1.A1_at	ABHD2	SSC14	94	SSC07	60.0426	60042575	60170498	SSC14	87.9	SSC14	108.7	20.8	6.1	No	trans-
Ssc.31036.1.S1_at	TBC1D9	SSC14	96	SSC08	74.5393	74539267	74565614	SSC14	87.9	SSC14	108.7	20.8	8.1	No	trans-
Ssc.25241.1.S1_at	ATP2B2	SSC14	100	SSC13	55.8113	55811337	55871957	SSC14	87.9	SSC14	108.7	20.8	8.7	No	trans-
Ssc.28921.1.S1_at	MAGI3	SSC15	2	SSC04	111.24	111240276	111477420	SSC15	0	SSC15	13.8	13.8	2	No	trans-
Ssc.6737.2.A1_at	ITGAV	SSC15	68	SSC15	85.8483	85848327	85873961	SSC15	64.2	SSC15	88.5	24.3	3.8	Yes	cis-
Ssc.2538.1.S1_at	C9orf23	SSC15	70	SSC10	30.6345	30634527	30635018	SSC15	64.2	SSC15	88.5	24.3	5.8	No	trans-
Ssc.20396.1.S1_at	TEX264	SSC15	72	SSC13	28.7043	28704345	28704635	SSC15	64.2	SSC15	88.5	24.3	7.8	No	trans-
Ssc.27454.1.S1_at	ATIC	SSC15	90	SSC15	110.701	110700540	110931082	SSC15	88.5	SSC15	129	40.5	1.5	Yes	cis-
Ssc.8278.1.S1_at	EPHX2	SSC15	98	SSC14	11.3363	11336349	11412305	SSC15	88.5	SSC15	122	33.5	9.5	No	trans-
Ssc.16671.1.S1_at	ATRN	SSC15	100	SSC17	33.6449	33644913	33827182	SSC15	88.5	SSC15	122	33.5	11.5	No	trans-
Ssc.28673.1.S1_at	CXCR7	SSC15	108	SSC15	128.776	128776144	128777232	SSC15	88.5	SSC15	129	40.5	19.5	Yes	cis-
Ssc.27291.1.S1_at	AHCYL1	SSC16	0	SSC04	114.536	114535557	114553994	SSC16	0	SSC16	9.3	9.3	0	No	trans-
Ssc.17312.1.A1_at	ARPC1A	SSC16	0	SSC03	5.45389	5453886	5613296	SSC16	0	SSC16	9.3	9.3	0	No	trans-
Ssc.23976.1.S1_at	DDX3X	SSC16	0	SSCX	36.6838	36683848	36697312	SSC16	0	SSC16	9.3	9.3	0	No	trans-
Ssc.26182.1.S1_at	DSE	SSC16	0	SSC01	86.0707	86070669	86083149	SSC16	0	SSC16	9.3	9.3	0	No	trans-
Ssc.835.1.S1_at	PFN1	SSC16	0	SSC12	49.1585	49158464	49161394	SSC16	0	SSC16	9.3	9.3	0	No	trans-
Ssc.9761.1.S1_at	TMED10	SSC16	0	SSC07	106.584	106584035	106616508	SSC16	0	SSC16	9.3	9.3	0	No	trans-
Ssc.7384.1.A1_at	ZFYVE20	SSC16	0	SSC13	57.76	57759964	57763463	SSC16	0	SSC16	9.3	9.3	0	No	trans-
Ssc.10427.1.S1_at	TMED5	SSC16	2	SSC04	128.193	128193102	128210314	SSC16	0	SSC16	9.3	9.3	2	No	trans-
Ssc.22179.1.A1_at	UPF3B	SSC16	2	SSCX	96.4196	96419638	96440249	SSC16	0	SSC16	9.3	9.3	2	No	trans-
Ssc.28488.1.S1_at	TSNAX	SSC16	8	SSC14	61.2216	61221630	61417298	SSC16	0	SSC16	9.3	9.3	1.3	No	trans-
Ssc.26360.1.A1_at	MLLT10	SSC16	10	SSC10	50.5877	50587706	50653414	SSC16	9.3	SSC16	55.7	46.4	0.7	No	trans-
Ssc.13526.1.A1_at	RAD1	SSC16	12	SSC16	18.0418	18041776	18049625	SSC16	9.3	SSC16	55.7	46.4	2.7	Yes	cis-
Ssc.810.1.S2_at	SCARB2	SSC16	38	SSC08	61.2667	61266681	61335669	SSC16	9.3	SSC16	55.7	46.4	17.7	No	trans-
Ssc.118.1.S1_at	ATP6V1A	SSC16	46	SSC13	109.086	109085986	109149852	SSC16	9.3	SSC16	55.7	46.4	9.7	No	trans-
Ssc.2850.1.A1_at	C22orf25	SSC16	52	SSC14	52.7062	52706174	52717838	SSC16	9.3	SSC16	55.7	46.4	3.7	No	trans-
Ssc.7408.1.A1_at	ABHD2	SSC16	82	SSC07	60.0426	60042575	60170498	SSC16	55.7	SSC16	92.6	36.9	10.6	No	trans-
Ssc.30658.2.S1_at	FBXL14	SSC16	82	SSC15	69.857	69856985	69857005	SSC16	55.7	SSC16	92.6	36.9	10.6	No	trans-
Ssc.1161.1.A1_at	PDGFRL	SSC16	82	SSC17	5.06663	5066629	5186685	SSC16	55.7	SSC16	92.6	36.9	10.6	No	trans-
Ssc.30580.1.A1_at	TSNAX	SSC16	82	SSC14	61.2216	61221630	61417298	SSC16	55.7	SSC16	92.6	36.9	10.6	No	trans-
Ssc.4631.1.A1_at	USP30	SSC16	82	SSC14	42.0451	42045138	42072928	SSC16	55.7	SSC16	92.6	36.9	10.6	No	trans-
Ssc.30243.1.A1_at	TRMT12	SSC17	0	SSC04	14.7509	14750927	14752246	SSC17	0	SSC17	23.3	23.3	0	No	trans-
Ssc.4035.1.A1_at	CD97	SSC17	4	SSC02	57.1694	57169360	57186527	SSC17	0	SSC17	23.3	23.3	4	No	trans-
Ssc.22208.1.A1_at	HMGB2	SSC17	8	SSC14	16.3051	16305098	16306865	SSC17	0	SSC17	23.3	23.3	8	No	trans-
Ssc.10995.1.S1_at	TXNDC11	SSC17	20	SSC03	28.0869	28086893	28126599	SSC17	0	SSC17	23.3	23.3	3.3	No	trans-
Ssc.6080.1.S1_at	ALP	SSC17	34	SSC17	39.0701	39070060	39070060	SSC17	23.3	SSC17	39.4	16.1	5.4	Yes	cis-
Ssc.15518.1.A1_at	BCL6	SSC17	36	SSC13	94.7659	94765937	94777523	SSC17	23.3	SSC17	38.4	15.1	2.4	No	trans-
Ssc.4127.2.A1_at	RND3	SSC17	38	SSC15	8.73664	8736645	8844314	SSC17	23.3	SSC17	38.4	15.1	0.4	No	trans-
Ssc.24317.1.A1_at	EXOSC3	SSC17	40	SSC01	249.94	249939923	249944720	SSC17	38.4	SSC17	56.4	18	1.6	No	trans-
Ssc.12207.1.A1_at	DYNLL2	SSC17	44	SSC12	32.3087	32308701	32313938	SSC17	38.4	SSC17	56.4	18	5.6	No	trans-
Ssc.24127.1.S1_a_at	RRM2B	SSC17	44	SSC04	35.1693	35169256	35201595	SSC17	38.4	SSC17	56.4	18	5.6	No	trans-
Ssc.6610.1.A1_at	DGKE	SSC18	20	SSC12	31.0107	31010743	31036581	SSC18	5	SSC18	45.2	40.2	15	No	trans-
Ssc.21882.1.S1_at	TLR3	SSC18	26	SSC15	44.2845	44284517	44293098	SSC18	5	SSC18	45.2	40.2	19.2	No	trans-
Ssc.6987.1.A1_at	FUT2	SSC18	34	SSC06	37.6674	37667354	37676694	SSC18	5	SSC18	45.2	40.2	11.2	No	trans-
Ssc.31013.1.A1_s_at	CYP24A1	SSC18	38	SSC17	57.3396	57339613	57360530	SSC18	5	SSC18	45.2	40.2	7.2	No	trans-
Ssc.4058.1.A1_at	DNAJB6	SSC18	40	SSC18	10.5433	10543295	10579792	SSC18	5	SSC18	45.2	40.2	5.2	Yes	cis-
Ssc.15962.1.S1_at	HOXA10	SSC18	40	SSC18	44.2032	44203158	44203439	SSC18	5	SSC18	45.2	40.2	5.2	Yes	cis-
Ssc.19540.1.S1_at	TPPP3	SSC18	40	SSC06	13.1654	13165414	13169075	SSC18	5	SSC18	45.2	40.2	5.2	No	trans-
